# Supplementary material for: Higher CSF sTREM2 and microglia activation are associated with slower rates of beta‐amyloid accumulation
Source: EMBO Mol Med. 2020 Aug 10;12(9):e12308. doi: 10.15252/emmm.202012308 (PMC7507349; doi:10.15252/emmm.202012308)
Supplement: Supplementary file 2 — Source Data for Expanded View [file EMMM-12-e12308-s005.xlsx]

## Sheet: Data
Baseline_Amyloid	Amyloid_annual_rate_of_change	Cohens_d
0.7273	0.000504144	-0.253845
0.7302	0.00176694	-0.140101
0.7335	0.002336	-0.234813
0.7372	0.00201685	-0.26448
0.7418	0.002336	-0.111589
0.7447	0.002336	-0.136862
0.7474	0.00201685	-0.0884224
0.7491	0.00262155	-0.0447625
0.7514	0.00264209	-0.129806
0.7589	0.00273129	-0.123741
0.7654	0.0030664	-0.198301
0.7679	0.00376547	-0.118611
0.7745	0.00376547	-0.104165
0.7806	0.00387567	-0.22093
0.7845	0.00401698	-0.0980184
0.7911	0.00446939	-0.0756148
0.7937	0.00526491	-0.0725143
0.797	0.00541069	-0.121966
0.8011	0.00526491	-0.275855
0.802	0.00526491	-0.0712007
0.8061	0.00526491	0.0367738
0.8075	0.00630929	-0.0940363
0.8141	0.00630929	-0.0173114
0.8201	0.00655387	0.0468449
0.8291	0.00660157	-0.12698
0.8345	0.00713275	-0.0852853
0.8403	0.00663176	0.123438
0.8481	0.00725995	0.0449942
0.8545	0.00726101	0.177236
0.8609	0.00733211	0.18523
0.8705	0.00822253	0.191249
0.8809	0.00856929	0.191845
0.8953	0.0106872	0.284919
0.9013	0.0103779	0.271884
0.9107	0.0106872	0.347649
0.9174	0.0102923	0.356126
0.929	0.0103779	0.320069
0.9327	0.0112735	0.283228
0.9341	0.0113466	0.498706
0.9377	0.0113466	0.434434
0.9427	0.0122978	0.286196
0.948	0.0125851	0.328451
0.9534	0.0129789	0.284899
0.9563	0.0129789	0.219595
0.9704	0.0113466	0.358269
0.9809	0.010886	0.403397
0.9884	0.012264	0.392362
0.9914	0.0113466	0.379815
0.9963	0.012264	0.358
0.999	0.0125851	0.285204
1.0028	0.0113466	0.412813
1.0085	0.010886	0.383383
1.0123	0.0103779	0.366849
1.0181	0.00991793	0.528936
1.0246	0.00991793	0.487534
1.0262	0.0113446	0.533614
1.0327	0.00991793	0.492722
1.0383	0.00931173	0.329672
1.0438	0.00838446	0.193225
1.0489	0.00806842	0.155377
1.0565	0.00599103	0.287316
1.0631	0.00497961	0.193122

## Sheet: Annotation
Baseline_Amyloid	Global AV45 PET SUVR at baseline
Amyloid_annual_rate_of_change	Annual rate of change in global AV45 PET values
Cohens_d	Effect size of Cohen's d of the effect of CSF sTREM2 group on annual rate of change in AV45 PET
