# Supplementary material for: Higher CSF sTREM2 and microglia activation are associated with slower rates of beta‐amyloid accumulation
Source: EMBO Mol Med. 2020 Aug 10;12(9):e12308. doi: 10.15252/emmm.202012308 (PMC7507349; doi:10.15252/emmm.202012308)
Supplement: Supplementary file 4 — Source Data for Figure 1 [file EMMM-12-e12308-s002.xlsx]

## Sheet: Data
AV45_SUVR	Annual_AV45_change_zscore	sTREM2_median_split
0.8425	-0.347349	>median
0.8445	-1.0018	>median
0.726	-1.05583	>median
0.7491	-0.824172	>median
0.7365	-0.749973	>median
1.0641	0.329418	>median
1.0341	0.559091	>median
1.0752	-0.344927	>median
1.0773	1.44599	>median
1.1305	-0.142131	<median
1.1389	-1.91609	<median
1.0592	0.132529	>median
1.048	1.08724	>median
0.9991	1.17536	>median
1.1358	-0.65218	>median
1.1331	-0.324622	<median
0.7946	0.990873	>median
0.8481	0.648313	>median
0.8377	-0.0680675	>median
0.9539	-1.47374	<median
0.9361	0.158643	>median
0.8604	2.06912	<median
0.802	0.00126768	>median
0.9301	0.0959766	>median
1.0262	2.91121	<median
0.6855	0.906397	>median
0.8232	1.88265	<median
0.7309	-1.03736	>median
0.7919	-1.03959	<median
0.7778	-0.239545	<median
0.9994	0.196511	>median
1.0181	-0.654142	>median
0.7014	0.339092	>median
1.0006	2.50655	>median
1.0942	-0.57618	<median
0.9288	0.0212962	<median
0.9471	-1.01546	<median
0.7505	0.248307	<median
1.0517	0.115224	<median
0.7694	1.34525	>median
1.0489	0.537775	<median
0.8403	0.00597507	>median
0.8331	0.810389	>median
0.8704	0.494593	>median
0.7104	-0.128195	>median
0.7194	-0.755279	<median
0.7226	-0.45531	<median
0.7213	-0.183142	>median
0.9013	0.715806	<median
0.9377	-0.574069	<median
0.8072	0.401919	<median
0.8101	-0.504678	>median
0.9936	2.78664	<median
1.0113	1.03943	>median
1.0565	-1.57436	>median
1.1513	-1.3958	<median
0.7508	-0.0156259	<median
1.167	0.120153	>median
0.933	0.125299	<median
0.9494	0.329551	<median
0.717	-1.21772	>median
0.7264	-0.593887	<median
0.7474	-1.10927	<median
1.0374	-0.294922	<median
1.0081	0.556135	<median
1.0878	0.135886	<median
1.1045	-1.21987	>median
0.9454	1.3877	<median
0.9982	-0.571999	<median
0.8527	-0.329309	<median
0.9362	0.785518	>median
0.9087	0.50298	>median
1.0631	-2.94446	<median
0.9867	1.66976	<median
0.7426	-0.405718	>median
0.7428	-0.379323	>median
0.6729	0.213967	<median
0.6919	-1.11396	<median
1.0249	1.1329	<median
0.6976	0.0944058	<median
0.7654	-0.149656	>median
0.8532	-0.88892	<median
0.7574	1.6877	>median
1.1491	-1.7978	>median
0.9107	-0.0628189	>median
0.7139	-0.28755	>median
1.1993	-0.686282	>median
0.7966	-0.0585363	>median
0.789	0.392786	>median
0.8141	0.59002	>median
0.7025	-0.764848	>median
1.076	1.5312	<median
1.1445	-0.217007	<median
1.0756	1.80361	<median
1.0404	0.762982	>median
1.0251	0.0892419	>median
0.772	0.474072	>median
0.7993	-0.134879	>median
0.9914	2.39342	<median
1.0757	-3.94523	>median
0.9563	0.266219	<median
1.0816	0.245013	<median
0.7574	0.289392	>median
0.9963	2.32795	<median
1.0028	1.14802	<median
0.7812	0.521084	<median
0.6787	-0.611408	>median
0.8011	-1.01617	<median
0.7123	0.436266	>median
0.6867	-0.407501	<median
0.8909	0.460308	<median
1.0853	0.359964	>median
0.8013	0.23007	>median
0.7409	-1.02119	<median
0.8232	-0.120078	>median
1.0568	-0.232701	<median
0.9152	2.35378	>median
0.8542	2.03525	<median
0.7692	-0.211805	<median
0.7754	-0.809547	>median
0.8833	0.856773	>median
1.0051	-0.17794	<median
0.9495	1.96153	<median
1.0253	0.0701658	>median
0.8954	-0.236242	<median
0.8809	0.0623664	<median
0.905	0.019756	>median
0.8545	1.18177	>median
0.9278	0.215366	>median
0.9188	-0.123613	>median
1.1705	0.849307	>median
1.2083	0.880191	>median
0.8547	-0.160068	>median
0.7119	-0.644117	>median
0.7158	-0.536208	>median
1.0114	0.436266	>median
0.7671	-0.147497	<median
0.9458	-0.256441	>median
1.0851	0.565726	>median
1.1067	0.743308	>median
0.7337	-0.296762	>median
0.7372	-1.13293	>median
0.7144	-1.09363	>median
0.6764	-1.44149	<median
0.6702	-0.211805	<median
0.7785	-1.41963	<median
0.797	-0.524243	<median
0.7935	-0.919296	<median
1.0333	-0.561836	<median
0.8687	0.750211	>median
1.0671	0.183493	>median
0.7937	-0.40896	>median
1.1405	0.670317	<median
1.0968	0.996948	>median
1.0759	-1.26776	>median
1.1052	-0.996491	<median
0.7629	0.335724	>median
0.9854	1.49171	<median
0.806	0.409747	<median
1.0796	1.29316	<median
0.8091	-0.306295	<median
0.7835	-0.0947458	>median
1.1705	-1.01457	>median
0.7447	-0.510487	>median
0.878	0.000213019	<median
0.8746	0.75415	<median
0.9679	0.498985	<median
0.7133	-0.200381	<median
0.748	-0.215093	<median
0.9419	0.852178	>median
0.8294	1.64761	<median
0.6923	0.620461	<median
0.7023	0.37659	>median
0.8961	0.683964	<median
0.9908	2.1034	<median
0.8141	-1.04165	<median
0.7949	0.328978	<median
0.8291	-2.59775	>median
0.8279	-1.30591	<median
0.8012	-1.00132	>median
0.8516	-2.11681	<median
0.7086	-0.6738	<median
1.0082	1.71999	<median
1.0745	-0.107583	<median
0.7326	-0.233713	>median
0.7381	-0.540123	>median
0.8173	0.516473	<median
0.7494	0.447313	>median
0.6938	-0.676689	>median
0.8609	0.129608	>median
0.9311	1.16863	>median
0.9543	2.96134	<median
0.9786	-1.12907	<median
0.7652	-0.0572902	<median
0.738	-0.895017	<median
1.019	-2.87979	>median
0.9341	-0.370076	>median
0.9914	-2.30878	>median
0.7136	-1.56612	<median
0.6784	-0.306295	>median
0.929	-0.686282	<median
0.9541	0.176174	>median
0.9355	-0.0969591	<median
0.8953	0.90908	<median
0.9941	0.299433	<median
0.7258	-0.385768	<median
0.782	0.0662444	<median
0.7665	0.105036	<median
0.9357	1.40305	<median
0.934	-0.356405	<median
0.9791	-1.21341	>median
0.914	0.640943	<median
0.7282	-0.653361	>median
0.7134	-0.794999	>median
0.8705	-0.571373	>median
0.842	0.515558	>median
0.8055	0.769555	>median
0.7997	-0.962235	<median
0.7288	-0.794229	<median
0.7666	0.764764	<median
0.8075	-1.80184	<median
0.7654	-2.39488	>median
0.9825	0.39174	>median
0.9534	0.53123	>median
0.8628	1.92301	<median
0.948	0.438098	>median
0.7553	-1.09971	<median
0.7864	-1.7	<median
0.7335	-0.518049	<median
0.724	-0.240889	<median
0.7405	0.019531	>median
0.8055	-1.5488	<median
1.0086	-0.492794	<median
0.6962	-0.81229	<median
0.9168	0.286879	<median
0.938	0.663527	<median
1.1085	-1.5691	>median
0.8385	-1.02822	>median
0.8194	-1.18326	>median
0.8685	-1.25282	>median
0.8073	0.0540504	>median
0.999	1.72474	<median
0.9427	0.260619	<median
1.0306	2.41451	<median
0.8302	0.334062	<median
0.8172	0.0162036	<median
0.9001	0.14797	<median
0.8778	0.324773	<median
1.0895	0.594974	<median
0.792	0.418611	>median
1.084	0.608595	<median
0.759	0.132604	<median
0.7196	0.284961	>median
1.0383	-0.452	<median
0.797	-0.158895	<median
1.0134	-0.402863	<median
0.8995	-0.0480034	<median
0.9696	2.39089	<median
0.9327	0.746349	<median
0.8425	-0.178837	>median
0.7197	-0.878468	>median
0.7054	0.571235	>median
0.7352	0.124644	<median
0.7514	0.00810861	<median
0.7346	-0.148248	<median
0.7702	0.3953	<median
0.7439	-0.152191	<median
0.7753	-0.285489	>median
0.7589	-0.130202	<median
0.8284	0.0670846	>median
0.836	0.346418	<median
0.8594	0.0193225	>median
0.9174	0.0624363	>median
0.7252	0.0233975	<median
0.6994	0.0385776	>median
0.9381	0.79538	>median
0.7827	0.655062	<median
0.9964	0.736937	<median
0.946	1.2398	<median
1.0244	-0.178328	>median
1.0198	0.389528	<median
0.7287	0.177989	>median
0.7474	-0.668329	<median
1.0059	0.0180407	>median
1.0191	-0.686876	>median
0.6995	-0.254758	<median
0.7042	-0.969516	>median
1.1893	-1.74658	>median
0.7306	-0.721681	>median
0.7045	0.273669	<median
0.7487	-0.431197	<median
0.7481	-0.554937	<median
0.7679	1.72469	<median
0.7418	-0.280423	<median
1.0606	0.815449	>median
1.1113	-0.580884	>median
1.0979	0.0175149	>median
0.9973	0.954588	>median
0.6951	-0.597925	<median
0.7119	-0.951135	>median
1.0456	1.47878	>median
1.1262	-3.0543	<median
0.8345	0.286435	>median
1.0246	-0.263344	>median
0.7288	-0.848567	>median
0.7156	-0.00208393	>median
1.0103	1.33013	>median
0.9975	0.00443132	>median
0.8813	-0.117633	<median
0.8069	-0.101165	<median
1.0438	-1.45467	>median
0.7942	-0.490631	<median
1.0817	-1.23695	>median
0.8201	0.838173	>median
0.7972	1.17103	>median
1.043	1.97735	<median
1.0327	-0.020594	<median
0.7853	0.191812	<median
0.8804	0.446538	>median
0.9066	1.64983	>median
0.7468	-1.62184	<median
0.746	-0.385805	<median
0.7099	-0.385357	>median
1.0573	0.193255	<median
1.0123	1.05073	<median
1.1406	-1.8897	>median
1.0505	-0.0867204	>median
0.7252	-0.259557	<median
0.7513	-1.28705	>median
0.9287	-1.07001	>median
1.076	-0.812157	>median
1.1002	-1.20664	<median
0.7273	-0.688389	>median
0.7112	0.133828	>median
1.0176	2.32954	<median
1.1009	-2.21422	<median
1.0417	-2.76884	<median
0.7806	-0.346084	>median
0.8086	-0.624108	<median
0.9895	-0.444401	<median
0.9885	-0.263137	<median
0.8136	-0.935006	<median
0.8061	-0.166099	<median
0.7745	-0.173649	<median
0.8038	-0.327522	<median
0.8064	-1.19357	>median
1.0265	0.236143	>median
1.0462	0.904319	>median
0.7302	-0.401269	<median
0.7437	-0.861595	<median
0.9333	-0.296441	<median
0.7469	0.127835	<median
0.9614	0.0361358	>median
0.9721	-0.236721	>median
0.9775	-0.928683	<median
1.1167	0.99979	<median
1.0639	-0.080255	>median
1.055	-0.122931	>median
0.9562	-0.768789	<median
0.9998	1.6813	>median
0.996	0.93965	>median
1.0373	-0.45781	>median
0.7002	-0.163501	>median
0.982	0.660442	<median
0.9316	1.22853	<median
1.2583	0.670349	>median
0.9809	1.43868	<median
1.1371	-0.203356	>median
0.8015	0.134382	<median
1.0697	1.11717	<median
0.9521	-0.0751183	<median
0.8585	2.53186	<median
0.8356	0.350198	>median
0.7919	1.03208	>median
1.0174	-1.1083	<median
0.8015	-0.444444	<median
0.8334	-1.1359	<median
0.9884	-0.372621	>median
0.7321	0.0662963	>median
1.0259	-1.82019	<median
0.9151	1.71	<median
0.9487	1.09144	<median
0.9422	-0.198924	>median
0.9885	1.54491	<median
1.0487	-0.183014	<median
0.7568	0.257174	>median
0.7208	0.75813	>median
0.9329	1.23879	<median
0.8886	1.02017	<median
1.0806	-1.36748	>median
0.9315	-0.0774151	<median
1.0391	0.622014	<median
1.0085	0.590767	<median
1.0739	0.707564	<median
1.1412	-0.441948	>median
1.0177	0.638997	<median
1.0503	-0.763785	>median
1.0317	0.595066	>median
0.9704	0.410519	<median
1.0284	-0.30401	>median
0.6949	-0.354159	<median
0.9064	0.493435	>median
0.7655	1.06034	>median
0.7486	0.21492	>median
0.7885	-0.419963	>median
0.7911	-0.48804	<median
0.7845	0.251896	<median
0.9609	-0.659034	>median

## Sheet: Annotation
Annotation
AV45_SUVR	global AV45 PET SUVR score
Annual_AV45_change_zscore	z-score transformed rate of change in global AV45 PET SUVR scores
sTREM2_median_split	Groups defined by CSF sTREM2 median split
