# Supplementary material for: Higher CSF sTREM2 and microglia activation are associated with slower rates of beta‐amyloid accumulation
Source: EMBO Mol Med. 2020 Aug 10;12(9):e12308. doi: 10.15252/emmm.202012308 (PMC7507349; doi:10.15252/emmm.202012308)
Supplement: Supplementary file 5 — Source Data for Figure 2 [file EMMM-12-e12308-s003.xlsx]

## Sheet: Data
Model	TSPO_BL	Abeta_BL	Abeta_Delta
APP-ki	0.8119	0.8944	0.0489
APP-ki	0.9195	0.8863	0.0258
APP-ki	0.8463	0.8573	0.053
APP-ki	0.8139	0.82	0.1349
APP-ki	0.8292	0.8736	0.0561
APP-ki	0.8789	0.8573	0.0618
APP-ki	0.8293	0.8388	0.1183
APP-ki	0.9052	0.9	-0.0244
APP-ki	0.8785	0.8684	0.0054
APP-ki	0.8361	0.9124	0.0011
APP-ki	0.8546	0.9034	0.038
APP-ki	0.7943	0.8797	0.1193
APP-ki	0.8868	0.8599	0.1024
APP-ki	0.9094	0.8625	0.0727
APP-ki	0.8613	0.8897	0.0099
C57BL/6	0.832283	0.820109	0.0320176
C57BL/6	0.757447	0.844068	-0.0156383
C57BL/6	0.758786	0.869791	-0.00291718
C57BL/6	0.786588	0.854409	0.0494627
C57BL/6	0.755252	0.899744	-0.0408429
C57BL/6	0.791081	0.857648	0.0217994
C57BL/6	0.789848	0.82399	-0.0746574
C57BL/6	0.769217	0.828102	0.0229808
C57BL/6	0.783883	0.825764	-0.0485825
C57BL/6	0.804293	0.858067	0.00735079
C57BL/6	0.764546	0.865165	0.0105091
C57BL/6	0.799532	0.86018	-0.026056
C57BL/6	0.776199	0.813027	0.000916083
C57BL/6	0.782939	0.847078	-0.0758832
C57BL/6	0.81452	0.835926	0.0404927
C57BL/6	0.779676	0.850169	-0.0154159
C57BL/6	0.781376	0.862174	0.0617315
C57BL/6	0.803592	0.837707	-0.0232533
C57BL/6	0.783328	0.869214	-0.0134738
C57BL/6	0.794126	0.848256	-0.0376657
C57BL/6	0.780084	0.840319	-0.0174978
C57BL/6	0.773986	0.86602	-0.0148231
C57BL/6	0.793222	0.837802	0.054363
C57BL/6	0.75523	0.860988	-0.0189433
C57BL/6	0.771822	0.833273	0.0268598
C57BL/6	0.799691	0.880573	-0.0532626
C57BL/6	0.785012	0.844997	0.0188759
C57BL/6	0.788021	0.856594	0.0119106
C57BL/6	0.771428	0.872918	-0.00651534
C57BL/6	0.79382	0.858209	0.00286579
C57BL/6	0.770779	0.863116	-0.0619408

## Sheet: Annotation
Model	C57BL/6 = wild type mouse; APP-ki = APP(NL-G-F) mouse
TSPO_BL	Global GE-180 PET SUVR at baseline
Abeta_BL	Global Florbetaben PET SUVR at baseline
Abeta_Delta	Difference between globla Florbetaben PET at 10 months minus Florbetaben at 5 months of age
