# Supplementary material for: Higher CSF sTREM2 and microglia activation are associated with slower rates of beta‐amyloid accumulation
Source: EMBO Mol Med. 2020 Aug 10;12(9):e12308. doi: 10.15252/emmm.202012308 (PMC7507349; doi:10.15252/emmm.202012308)
Supplement: Supplementary file 6 — Source Data for Figure 4 [file EMMM-12-e12308-s004.xlsx]

## Sheet: Data
BRAAK	TAU_PET_log_zscore	sTREM2
BRAAK_12	0.0605457	>median
BRAAK_34	-0.211291	>median
BRAAK_56	-0.820474	>median
BRAAK_12	-0.558583	>median
BRAAK_34	-0.58556	>median
BRAAK_56	-0.812679	>median
BRAAK_12	0.766213	>median
BRAAK_34	1.2507	>median
BRAAK_56	0.376377	>median
BRAAK_12	2.32033	<median
BRAAK_34	1.20752	<median
BRAAK_56	0.365	<median
BRAAK_12	-0.425987	<median
BRAAK_34	-0.603486	<median
BRAAK_56	-0.885633	<median
BRAAK_12	-0.0920041	>median
BRAAK_34	-0.0861191	>median
BRAAK_56	-0.365236	>median
BRAAK_12	-0.749428	<median
BRAAK_34	-0.745813	<median
BRAAK_56	-1.08821	<median
BRAAK_12	1.25747	<median
BRAAK_34	-0.223389	<median
BRAAK_56	-0.91598	<median
BRAAK_12	-0.558583	>median
BRAAK_34	-1.10525	>median
BRAAK_56	-1.47513	>median
BRAAK_12	0.00666171	<median
BRAAK_34	-0.229046	<median
BRAAK_56	-0.441193	<median
BRAAK_12	-0.149676	<median
BRAAK_34	-0.442886	<median
BRAAK_56	-0.915512	<median
BRAAK_12	0.310218	<median
BRAAK_34	-0.0249636	<median
BRAAK_56	-0.709823	<median
BRAAK_12	0.105919	>median
BRAAK_34	-0.212096	>median
BRAAK_56	-0.38986	>median
BRAAK_12	-1.45037	>median
BRAAK_34	-1.38052	>median
BRAAK_56	-1.62318	>median
BRAAK_12	0.377087	>median
BRAAK_34	1.45858	>median
BRAAK_56	0.77372	>median
BRAAK_12	-1.24488	>median
BRAAK_34	-1.11355	>median
BRAAK_56	-1.4336	>median
BRAAK_12	0.259884	>median
BRAAK_34	0.0418905	>median
BRAAK_56	-0.351104	>median
BRAAK_12	1.13353	<median
BRAAK_34	0.868305	<median
BRAAK_56	-0.166799	<median
BRAAK_12	0.578256	>median
BRAAK_34	0.422312	>median
BRAAK_56	0.0578852	>median
BRAAK_12	-0.366485	>median
BRAAK_34	-0.545585	>median
BRAAK_56	-0.846244	>median
BRAAK_12	1.17711	<median
BRAAK_34	0.757386	<median
BRAAK_56	0.21452	<median
BRAAK_12	0.019712	>median
BRAAK_34	-0.26028	>median
BRAAK_56	-0.592547	>median
BRAAK_12	3.23325	<median
BRAAK_34	4.42596	<median
BRAAK_56	2.55144	<median
BRAAK_12	-0.390278	>median
BRAAK_34	-0.235923	>median
BRAAK_56	-0.265166	>median
BRAAK_12	-0.000647049	>median
BRAAK_34	0.306975	>median
BRAAK_56	-0.493097	>median
BRAAK_12	0.61045	<median
BRAAK_34	0.32855	<median
BRAAK_56	-0.689253	<median
BRAAK_12	-0.828742	>median
BRAAK_34	-1.31425	>median
BRAAK_56	-1.80321	>median
BRAAK_12	-1.93651	>median
BRAAK_34	-1.47143	>median
BRAAK_56	-1.92603	>median
BRAAK_12	1.2096	>median
BRAAK_34	0.585731	>median
BRAAK_56	0.0506563	>median
BRAAK_12	0.309497	>median
BRAAK_34	-0.112069	>median
BRAAK_56	-0.545585	>median
BRAAK_12	1.52956	>median
BRAAK_34	2.36924	>median
BRAAK_56	1.85855	>median
BRAAK_12	0.922318	<median
BRAAK_34	0.344308	<median
BRAAK_56	-0.266796	<median
BRAAK_12	-0.603048	>median
BRAAK_34	-0.546018	>median
BRAAK_56	-0.659897	>median
BRAAK_12	1.00125	<median
BRAAK_34	0.489685	<median
BRAAK_56	-0.363571	<median
BRAAK_12	0.0399827	<median
BRAAK_34	-0.297464	<median
BRAAK_56	-0.769811	<median
BRAAK_12	0.218562	<median
BRAAK_34	-0.43105	<median
BRAAK_56	-0.924419	<median
BRAAK_12	1.22798	<median
BRAAK_34	1.18876	<median
BRAAK_56	0.000507727	<median
BRAAK_12	-0.243623	<median
BRAAK_34	-0.225408	<median
BRAAK_56	-0.620602	<median
BRAAK_12	1.18667	>median
BRAAK_34	0.451056	>median
BRAAK_56	0.0590256	>median
BRAAK_12	2.07841	<median
BRAAK_34	3.26128	<median
BRAAK_56	3.43133	<median
BRAAK_12	-0.244028	<median
BRAAK_34	-0.916917	<median
BRAAK_56	-1.19091	<median
BRAAK_12	0.235794	<median
BRAAK_34	-0.497805	<median
BRAAK_56	-1.02545	<median
BRAAK_12	0.492111	<median
BRAAK_34	-0.566399	<median
BRAAK_56	-1.2812	<median
BRAAK_12	-0.0994692	<median
BRAAK_34	-0.1664	<median
BRAAK_56	-0.35318	<median
BRAAK_12	0.0987645	>median
BRAAK_34	-0.390697	>median
BRAAK_56	-0.775262	>median
BRAAK_12	0.323525	>median
BRAAK_34	0.33751	>median
BRAAK_56	0.389143	>median
BRAAK_12	0.91473	>median
BRAAK_34	0.386663	>median
BRAAK_56	-0.0892569	>median
BRAAK_12	0.548577	>median
BRAAK_34	0.233231	>median
BRAAK_56	-0.303211	>median
BRAAK_12	1.01428	<median
BRAAK_34	0.890622	<median
BRAAK_56	-0.0389159	<median
BRAAK_12	0.761638	<median
BRAAK_34	0.192041	<median
BRAAK_56	-0.491814	<median
BRAAK_12	-0.0509638	<median
BRAAK_34	0.0734464	<median
BRAAK_56	-0.210083	<median
BRAAK_12	-0.285582	<median
BRAAK_34	-0.729133	<median
BRAAK_56	-1.18247	<median
BRAAK_12	0.114566	>median
BRAAK_34	-0.250116	>median
BRAAK_56	-0.826444	>median
BRAAK_12	-0.520128	<median
BRAAK_34	-0.438232	<median
BRAAK_56	-0.819556	<median
BRAAK_12	0.694458	<median
BRAAK_34	0.0734464	<median
BRAAK_56	-0.305677	<median

## Sheet: Annotation
BRAAK	Braak stage ROI
TAU_PET_log_zscore	ROI value of AV1451 PET SUVR log and z-score transformed
sTREM2	Groups defined by median split of CSF sTREM2 values
